# Supplementary material for: Relationship of Blood and Urinary Manganese Levels with Cognitive Function in Elderly Individuals in the United States by Race/Ethnicity, NHANES 2011–2014
Source: Toxics. 2022 Apr 14;10(4):191. doi: 10.3390/toxics10040191 (PMC9025725; doi:10.3390/toxics10040191)
Supplement: Supplementary file 1 [file toxics-10-00191-s001.zip]

Archive with 1 entries (1 files):
- toxics-1646150-supplementary-done.pdf
